# Supplementary material for: Inhibition of chitin deacetylases to attenuate plant fungal diseases
Source: Nat Commun. 2023 Jun 29;14:3857. doi: 10.1038/s41467-023-39562-7 (PMC10310857; doi:10.1038/s41467-023-39562-7)
Supplement: Supplementary file 4 — Source Data [file 41467_2023_39562_MOESM4_ESM.xlsx]

## Sheet: Fig. 2
Fig. 2a
		Time(hours)	Exp1	Exp2	Exp3	Mean	SEM
	VdPDA1	0	0	0	0	0	0
		0.0833333	0.103531	0.101824	0.110038	0.105131	0.002503
		0.166667	0.162571	0.176594	0.163402	0.167522	0.004542
		0.333333	0.248847	0.251497	0.256241	0.252195	0.002163
		0.5	0.288089	0.29464	0.306313	0.296347	0.00533
		1	0.355831	0.367171	0.370785	0.364596	0.004505
		5	0.435179	0.442517	0.427874	0.43519	0.004227
	VdPDA1D55A,H201A	0	0	0	0	0	0
		0.0833333	0.00664283	0.00784558	0.0067426	0.007077	0.0003854
		0.166667	0.00772365	0.00731349	0.00687562	0.007304	0.0002448
		0.333333	0.00837213	0.00784558	0.00823911	0.008152	0.0001581
		0.5	0.00806175	0.00909267	0.00736337	0.008173	0.0005023
		1	0.00959151	0.0109716	0.0104562	0.01034	0.0004026
		5	0.0100571	0.0107776	0.0111712	0.01067	0.0003262
							p vaule
Fig. 2e		Exp1	Exp2	Exp3	Mean	SEM	α<0.05
	WT	0.850306	1.17605	0.973647	1	0.0949518
	VdΔpda1	0.169263	0.320902	0.209015	0.23306	0.0453953	0.0019
	VdΔpda1/cPAD1	0.495267	0.781908	0.589715	0.622297	0.0843346	0.041
	VdΔpda1/cPAD1D55A, H201A	0.287486	0.380447	0.324216	0.330716	0.0270314	0.0025
							p vaule
Fig. 2f		Exp1	Exp2	Exp3	Mean	SEM	α<0.05
	WT	0.784738	1.27431	0.940951	1	0.144379
	VdΔpda1	3.31169	5.53656	3.99769	4.28198	0.657806	0.0082
	VdΔpda1/cPDA1	0.549113	1.57557	0.665746	0.930143	0.324465	0.8537
	VdΔpda1/cPDA1D55A, H201A	3.52267	6.28826	4.30867	4.70653	0.822767	0.0114
							p vaule
Fig. 2g		Exp1	Exp2	Exp3	Mean	SEM	α<0.05
	WT	0.915161	1.0927	0.992135	1	0.0514
	VdΔpda1	4.87005	8.14532	5.87942	6.298	0.9684	0.0055
	VdΔpda1/cPDA1	1.33429	2.13221	1.59362	1.687	0.235	0.0462
	VdΔpda1/cPDA1D55A, H201A	4.18433	5.19188	4.60667	4.661	0.2921	0.0002

## Sheet: Fig. 3
Fig.3c							p vaule
		Exp1	Exp2	Exp3	Mean	SEM	α<0.05
	ddH2O	1.00143	1.15068	0.867811	1.007	0.0817
	0.5	0.530509	0.30478	0.752825	0.5294	0.1293	0.0355
	1	0.265255	0.20108	0.351206	0.2725	0.04349	0.0014
Fig.3e								p vaule
			Exp1	Exp2	Exp3	Mean	SEM	α<0.05
		WT	0.906026	1.10372	0.990253	1	0.05728
		VdΔpda1	1.76808	2.08411	1.90662	1.92	0.09146	0.001
		VdΔpda1/cPDA1	1.12147	1.35558	1.2219	1.233	0.06781	0.0585
		VdΔpda1/cPDA1D55A, H201A	2.24472	2.90049	2.50966	2.552	0.1905	0.0015
	+BHA	WT	2.27805	2.37497	2.32499	2.326	0.02798
		VdΔpda1	2.02826	2.40913	2.19413	2.211	0.1103	0.3674
		VdΔpda1/cPDA1	2.38867	3.15995	2.69351	2.747	0.2243	0.1357
		VdΔpda1/cPDA1D55A, H201A	2.23543	2.58109	2.38963	2.402	0.09998	0.5045
Fig.3f								p vaule
			Exp1	Exp2	Exp3	Mean	SEM	α<0.05
		WT	0.980866	1.01951	0.999627	1	0.01116
		VdΔpda1	5.4163	12.0235	6.76983	8.07	2.015	0.0247
		VdΔpda1/cPDA1	1.27161	1.92419	1.49689	1.564	0.1914	0.0422
		VdΔpda1/cPDA1D55A, H201A	3.94576	5.42642	4.50954	4.627	0.4315	0.0011
	+BHA	WT	5.12542	9.258	6.28202	6.888	1.231
		VdΔpda1	6.69614	7.03633	6.85991	6.864	0.09823	0.9852
		VdΔpda1/cPDA1	5.60557	8.90841	6.6858	7.067	0.9723	0.9151
		VdΔpda1/cPDA1D55A, H201A	6.8887	9.77499	7.95404	8.206	0.8427	0.427

## Sheet: Fig. 5
Fig. 5d
	[I] (μM)	[S]=0.5 mM	[S]=0.2 mM	[S]=0.1 mM
	50	0.11141	0.434299	1.40205
	20	0.0601476	0.229113	0.793143
	10	0.0644896	0.215222	0.747558
	5	0.0629485	0.187457	0.609818
	1	0.0491475	0.164851	0.414775
	0	0.0421992	0.116744	0.319436
Fig. 5e
	[I] (μM)	[S]=0.5 mM	[S]=0.2 mM	[S]=0.1 mM
	100	0.0256501	0.138574	0.358039
	50	0.0221517	0.0927066	0.235217
	20	0.0169359	0.0722844	0.159042
	10	0.0159154	0.0603421	0.139371
	5	0.0126975		0.122463
	2	0.0184311		0.125639
	1	0.0135069	0.0469067
	0	0.0135877
Fig. 5f
	[I] (μM)	[S]=0.5 mM	[S]=0.2 mM	[S]=0.1 mM
	50	0.0684171	0.590919
	25	0.0477671	0.277849
	20	0.0453715	0.203165	1.42321
	15	0.0500594		0.989902
	10	0.0397995	0.158775	0.757097
	5	0.0350856	0.120018	0.528322
	1	0.0289954	0.0796689	0.210301
	0	0.0266422	0.075453	0.155148
Fig. 5h							p vaule
		Exp1	Exp2	Exp3	Mean	SEM	α<0.05
	Fg-MQ	0.879399	1.13714	0.98346	1	0.07486
	Fg-1 nM	0.779807	0.990397	0.86625	0.8788	0.06112	0.2781
	Fg-1 uM	0.377269	0.458826	0.41207	0.4161	0.02363	0.0017
	Fg-1 mM	0.206373	0.251409	0.22556	0.2278	0.01305	0.0005
	Fo-MQ	0.895618	1.11655	0.98783	1	0.06407
	Fo-1 nM	0.485976	0.934111	0.6012	0.6738	0.1344	0.0935
	Fo-1 uM	0.592355	0.736718	0.65274	0.6606	0.04186	0.0114
	Fo-1 mM	0.427229	0.544351	0.47516	0.4822	0.034	0.002
	Rs-MQ	0.859861	1.16298	0.97716	1	0.08824
	Rs-1 nM	0.514904	0.634504	0.56534	0.5716	0.03467	0.0107
	Rs-1 uM	0.283998	0.368174	0.3179	0.3234	0.02445	0.0018
	Rs-1 mM	0.081438	0.101704	0.08989	0.09101	0.005877	0.0005
Fig. 5i												p vaule
			Exp1	Exp2	Exp3	Exp4	Exp5	Exp6	Exp7	Mean	SEM	α<0.05
	19 dpi	ddH2O	3.18889	8.63333	6.75556	13.7778	11.4	10.3444	19.9333	10.58	2.021
		0.5 mM	0.666667	2.32	1.55556	1.92222	1.42667	4.15556	3	2.15	0.4338	0.0015
		1 mM	3.36	2.44444	3.66667	3.22222	0.733333	0.733333	1.77778	2.277	0.464	0.0018
		5 mM	1.55556	0.766667	0.955556	0.544444	0.72	0.172222	1.11111	0.8322	0.1656	0.0004
	21 dpi	ddH2O	13.6	21.7556	15.6778	17.1111	23.1111	17.4	23.3333	18.86	1.459
		0.5 mM	4.55	3.25	2.13889	1.68889	4.38889	3.48	1.67778	3.025	0.4585	<0.0001
		1 mM	2.05556	1.24444	2.00889	2.01	1.15556	3.91111	1.04	1.918	0.3721	<0.0001
		5 mM	0.92	0.542222	2.02667	0.333333	0.066667	0.066667	0.204444	0.5943	0.2645	<0.0001
	23 dpi	ddH2O	19.2	23.5556	26.8333	26.1333	27.0667	26.1333	14.4	23.33	1.818
		0.5 mM	3.55556	3.44444	2.94444	3.55556	4.55556	3	6.66667	3.96	0.4934	<0.0001
		1 mM	2.66667	4.6	2.77778	2.05556	1.66667	1.46667	0.566667	2.257	0.483	<0.0001
		5 mM	2.13333	1.45	0.005556	0.1	0.277778	0.055556	0.766667	0.6841	0.3107	<0.0001

## Sheet: Table 2
Inhibition Rate
	Compound	VdPDA1					Pst_13661
		Exp1	Exp2	Exp3	Mean	SD	Exp1	Exp2	Exp3	Mean	SD
	1	0.96678	0.964268	0.95745	0.962832	0.00394174	1.07648	0.941315	1.00489	1.00756	0.0552115
	2	0.917607	0.974977	0.910621	0.934402	0.0288326	1.03938	1.10499	1.06301	1.06913	0.0271315
	3	0.904376	0.904588	0.87622	0.895061	0.013323	0.840965	0.863079	0.848056	0.8507	0.00921933
	4	0.764443	0.808112	0.73163	0.768061	0.0313282	0.683578	0.614065	0.695775	0.664472	0.0359898
	5	0.479391	0.631179	0.678811	0.59646	0.0850338	0.283096	0.292123	0.333031	0.30275	0.0217266
	6	0.218367	0.313843	0.301564	0.277925	0.042411	0.287946	0.440045	0.302748	0.34358	0.0684785
	7	-0.0169359	-0.0107966	0.0812922	0.0178532	0.0449281	0.187862	0.310983	0.205259	0.234701	0.0544048
	8	-0.107966	-0.108813	-0.140779	-0.119186	0.0152726	0.13201	0.301538	0.108382	0.180643	0.0860278
	9	-0.0923005	-0.135699	-0.171899	-0.133299	0.0325403	0	0.0479917	0.198033	0.0820082	0.0843489
Ki
	VdPDA1-compound1									Pst_13661-compound1
	[I] (μM)	[S]=0.5 mM	[S]=0.2 mM	[S]=0.1 mM						[I] (μM)	[S]=0.5 mM	[S]=0.2 mM	[S]=0.1 mM
	50	0.295285	0.789963							25	0.460014	1.54997
	25	0.17377	0.443788							20	0.403677	1.32234
	20	0.149069	0.342321	0.880127						10	0.373239	0.864248	2.75418
	10	0.117775	0.262209	0.552734						5	0.308051	0.775434	2.1743
	5	0.0960718	0.204704	0.419787						2.5	0.317593	0.709693	1.90725
	2.5	0.0866202	0.183016	0.360964						1	0.29701	0.654428	1.55222
	1	0.079158	0.171272	0.322573						0	0.286046	0.606667	1.47022
	0	0.0758306	0.152558	0.281611
	VdPDA1-compound2									Pst_13661-compound2
	[I] (μM)	[S]=0.5 mM	[S]=0.2 mM	[S]=0.1 mM						[I] (μM)	[S]=0.5 mM	[S]=0.2 mM	[S]=0.1 mM
	50	0.248627								25	0.0839347		0.763834
	25	0.186989	0.504948							20	0.0713341	0.27992	0.603169
	20	0.189573	0.467344	0.99562						15	0.0931562
	15	0.135774	0.38714	0.654359						10	0.0605451	0.194229	0.418795
	10	0.132854	0.354244	0.578338						5	0.0538867	0.165873	0.325301
	5	0.0978324	0.23154	0.488838						1	0.0494759	0.13115	0.303843
	1	0.0822024	0.207148	0.375079						0	0.0450083	0.116027	0.224781
	0	0.076793	0.148563	0.302865
	VdPDA1-compound3									Pst_13661-compound3
	[I] (μM)	[S]=0.5 mM	[S]=0.2 mM	[S]=0.1 mM						[I] (μM)	[S]=0.5 mM	[S]=0.2 mM	[S]=0.1 mM
	100	0.606654								25	0.066428	0.221447	0.46601
	50	0.468036								20	0.06455	0.21373	0.420519
	25	0.372579	1.09504	3.52437						15	0.0710823
	20	0.386306	1.07263							10	0.0573188	0.17435	0.332909
	10	0.304649	0.806538	2.08657						5	0.05298	0.159874	0.339755
	5	0.272574	0.690939	1.78976						1	0.0532415	0.143078	0.289457
	1	0.23787	0.491484	1.26707						0	0.0471611	0.123839	0.210995
	0		0.446804	1.01714
	VdPDA1-compound4									Pst_13661-compound4
	[I] (μM)	[S]=0.5 mM	[S]=0.2 mM	[S]=0.1 mM						[I] (μM)	[S]=0.5 mM	[S]=0.2 mM	[S]=0.1 mM
	100	0.46361	2.46491	12.4665						50	0.0639989	0.207357	0.390734
	50	0.421483	1.64101							20	0.0538223	0.152276	0.29106
	20	0.290107	1.11475	5.2796						10	0.0511118	0.165206	0.302005
	15	0.309394	0.900454							5	0.0476495	0.141498	0.276947
	10	0.29612	0.869226	4.48418						0	0.0463317	0.126072	0.224809
	5	0.268767	0.777037	4.20689
	1	0.209924	0.721691	2.39066
	0	0.183571	0.555769	1.73255

## Sheet: Supplementary Fig. 1
Fig. S1a				Fig. S1c							p vaule
	X-ray energy (eV)	f(e)				Exp1	Exp2	Exp3	Mean	SEM	α<0.05
	12.5	20			WT	100.9	98.09	101.01	100	0.9555
	37.5	20			DPA	4.96	8.16	14.56	9.227	2.822	<0.0001
	62.5	12.5			Zn2+	97.91	92.55	105.61	98.69	3.79	0.7544
	87.5	8.5			Ni2+	49.78	47.4	46.47	47.88	0.9856	<0.0001
	112.5	10
	137.5	4
	162.5	6
	187.5	2
	212.5	6		Fig. S1d							p vaule
	237.5	0				Exp1	Exp2	Exp3	Mean	SEM	α<0.05
	262.5	1			WT	97.51	103.02	99.46	100	1.613
	287.5	0			DPA	0.31	-0.24	-0.41	-0.1133	0.2173	<0.0001
	312.5	3			Zn2+	76.18	78.11	78.27	77.52	0.6716	0.0002
	337.5	1			Ni2+	36.44	38.96	38.03	37.81	0.7357	<0.0001
	362.5	1
	387.5	1
	412.5	0
	437.5	1
	462.5	0.5
	487.5	0.5
	512.5	0
	537.5	0
	562.5	0
	587.5	0
	612.5	0
	637.5	0
	662.5	0
	687.5	0
	712.5	0
	737.5	0
	762.5	0
	787.5	0
	812.5	0
	837.5	0
	862.5	0
	887.5	0
	912.5	0
	937.5	0
	962.5	0
	987.5	0
	1012.5	0
	1037.5	0
	1062.5	0
	1087.5	0
	1112.5	0
	1137.5	0
	1162.5	0
	1187.5	0
	1212.5	0
	1237.5	0
	1262.5	0
	1287.5	0
	1312.5	0
	1337.5	0
	1362.5	0
	1387.5	0
	1412.5	0
	1437.5	0
	1462.5	0
	1487.5	0
	1512.5	0
	1537.5	0
	1562.5	0
	1587.5	0
	1612.5	0
	1637.5	0
	1662.5	0
	1687.5	0
	1712.5	0
	1737.5	0
	1762.5	0
	1787.5	0
	1812.5	0
	1837.5	0
	1862.5	0
	1887.5	0
	1912.5	0
	1937.5	0
	1962.5	0
	1987.5	0
	2012.5	0
	2037.5	0
	2062.5	0
	2087.5	0
	2112.5	0
	2137.5	0
	2162.5	0
	2187.5	0
	2212.5	0
	2237.5	1
	2262.5	0
	2287.5	0
	2312.5	0
	2337.5	0
	2362.5	0
	2387.5	0
	2412.5	0
	2437.5	0
	2462.5	0
	2487.5	0
	2512.5	0
	2537.5	0
	2562.5	0
	2587.5	0
	2612.5	0
	2637.5	1
	2662.5	0
	2687.5	0
	2712.5	1
	2737.5	0
	2762.5	0
	2787.5	0
	2812.5	0
	2837.5	0
	2862.5	0
	2887.5	0
	2912.5	1
	2937.5	0
	2962.5	1
	2987.5	0
	3012.5	0
	3037.5	0
	3062.5	0
	3087.5	0
	3112.5	0
	3137.5	0
	3162.5	0
	3187.5	0
	3212.5	0
	3237.5	0
	3262.5	0
	3287.5	0
	3312.5	0
	3337.5	0
	3362.5	0
	3387.5	0
	3412.5	0
	3437.5	0
	3462.5	0
	3487.5	0
	3512.5	0
	3537.5	0
	3562.5	0
	3587.5	0
	3612.5	1
	3637.5	0
	3662.5	0
	3687.5	0
	3712.5	0
	3737.5	0
	3762.5	0
	3787.5	0
	3812.5	0
	3837.5	0
	3862.5	0
	3887.5	0
	3912.5	0
	3937.5	0
	3962.5	0
	3987.5	0
	4012.5	0
	4037.5	0
	4062.5	0
	4087.5	0
	4112.5	0
	4137.5	0
	4162.5	0
	4187.5	0
	4212.5	0
	4237.5	1
	4262.5	0
	4287.5	0
	4312.5	0
	4337.5	0
	4362.5	0
	4387.5	0
	4412.5	0
	4437.5	0
	4462.5	0
	4487.5	0
	4512.5	0
	4537.5	0
	4562.5	0
	4587.5	0
	4612.5	0
	4637.5	0
	4662.5	0
	4687.5	0
	4712.5	0
	4737.5	0
	4762.5	0
	4787.5	0
	4812.5	0
	4837.5	0
	4862.5	0
	4887.5	0
	4912.5	0
	4937.5	0
	4962.5	0
	4987.5	0
	5012.5	0
	5037.5	0
	5062.5	0
	5087.5	0
	5112.5	0
	5137.5	0
	5162.5	0
	5187.5	0
	5212.5	1.5
	5237.5	0.5
	5262.5	0
	5287.5	0
	5312.5	0
	5337.5	0
	5362.5	0
	5387.5	0
	5412.5	0.5
	5437.5	1.5
	5462.5	1
	5487.5	0
	5512.5	0
	5537.5	0
	5562.5	0
	5587.5	0
	5612.5	0
	5637.5	0
	5662.5	0
	5687.5	0
	5712.5	1
	5737.5	0
	5762.5	0
	5787.5	1
	5812.5	0
	5837.5	0
	5862.5	0
	5887.5	0
	5912.5	0
	5937.5	0
	5962.5	1
	5987.5	1
	6012.5	0.5
	6037.5	0.5
	6062.5	0
	6087.5	1
	6112.5	0
	6137.5	0
	6162.5	0
	6187.5	0
	6212.5	0
	6237.5	0
	6262.5	0
	6287.5	0
	6312.5	0
	6337.5	1
	6362.5	3
	6387.5	3
	6412.5	2
	6437.5	2
	6462.5	2
	6487.5	5
	6512.5	0.5
	6537.5	2.5
	6562.5	1
	6587.5	2
	6612.5	2
	6637.5	1
	6662.5	1
	6687.5	0
	6712.5	1.5
	6737.5	3.5
	6762.5	5
	6787.5	9
	6812.5	5
	6837.5	7
	6862.5	16
	6887.5	18
	6912.5	32
	6937.5	31
	6962.5	19
	6987.5	24
	7012.5	14
	7037.5	9
	7062.5	15
	7087.5	7
	7112.5	6
	7137.5	3
	7162.5	3
	7187.5	3
	7212.5	1.5
	7237.5	2.5
	7262.5	4.5
	7287.5	4.5
	7312.5	3.5
	7337.5	4.5
	7362.5	2.5
	7387.5	6.5
	7412.5	6.5
	7437.5	5.5
	7462.5	9
	7487.5	4
	7512.5	8
	7537.5	9
	7562.5	1
	7587.5	5
	7612.5	5
	7637.5	5
	7662.5	6.5
	7687.5	5.5
	7712.5	3.5
	7737.5	5.5
	7762.5	0
	7787.5	1
	7812.5	0.5
	7837.5	2.5
	7862.5	0
	7887.5	1
	7912.5	1
	7937.5	2
	7962.5	1.5
	7987.5	0.5
	8012.5	2
	8037.5	1
	8062.5	7
	8087.5	7
	8112.5	3
	8137.5	9
	8162.5	8.5
	8187.5	6.5
	8212.5	20
	8237.5	23
	8262.5	31.5
	8287.5	37.5
	8312.5	59.5
	8337.5	80.5
	8362.5	93.5
	8387.5	137.5
	8412.5	136
	8437.5	116
	8462.5	94.5
	8487.5	75.5
	8512.5	66.5
	8537.5	43.5
	8562.5	23
	8587.5	19
	8612.5	14
	8637.5	14
	8662.5	9.5
	8687.5	6.5
	8712.5	4
	8737.5	8
	8762.5	3.5
	8787.5	3.5
	8812.5	2.5
	8837.5	2.5
	8862.5	0.5
	8887.5	2.5
	8912.5	0
	8937.5	2
	8962.5	1
	8987.5	1
	9012.5	0
	9037.5	2
	9062.5	0
	9087.5	0
	9112.5	0
	9137.5	1
	9162.5	1.5
	9187.5	1.5
	9212.5	0
	9237.5	1
	9262.5	1
	9287.5	3
	9312.5	2.5
	9337.5	4.5
	9362.5	2
	9387.5	9
	9412.5	6
	9437.5	9
	9462.5	10
	9487.5	14
	9512.5	28
	9537.5	42
	9562.5	48
	9587.5	49
	9612.5	65.5
	9637.5	80.5
	9662.5	93
	9687.5	101
	9712.5	96.5
	9737.5	83.5
	9762.5	72.5
	9787.5	58.5
	9812.5	52
	9837.5	41
	9862.5	47.5
	9887.5	46.5
	9912.5	33
	9937.5	33
	9962.5	36.5
	9987.5	29.5
	10012.5	29.5
	10037.5	25.5
	10062.5	24.5
	10087.5	12.5
	10112.5	17.5
	10137.5	10.5
	10162.5	2.5
	10187.5	3.5
	10212.5	5.5
	10237.5	5.5
	10262.5	4.5
	10287.5	3.5
	10312.5	2
	10337.5	1
	10362.5	2.5
	10387.5	2.5
	10412.5	1
	10437.5	0
	10462.5	0
	10487.5	0
	10512.5	0
	10537.5	0
	10562.5	0.5
	10587.5	0.5
	10612.5	0
	10637.5	0
	10662.5	0
	10687.5	0
	10712.5	0
	10737.5	0
	10762.5	0
	10787.5	0
	10812.5	1
	10837.5	0
	10862.5	0
	10887.5	1
	10912.5	0
	10937.5	0
	10962.5	0
	10987.5	4
	11012.5	0.5
	11037.5	1.5
	11062.5	2
	11087.5	3
	11112.5	0
	11137.5	4
	11162.5	5
	11187.5	7
	11212.5	9.5
	11237.5	11.5
	11262.5	8
	11287.5	18
	11312.5	11
	11337.5	16
	11362.5	12.5
	11387.5	8.5
	11412.5	5
	11437.5	6
	11462.5	7.5
	11487.5	3.5
	11512.5	4.5
	11537.5	0.5
	11562.5	1
	11587.5	4
	11612.5	5.5
	11637.5	5.5
	11662.5	11
	11687.5	5
	11712.5	4.5
	11737.5	6.5
	11762.5	3
	11787.5	2
	11812.5	1
	11837.5	1
	11862.5	0.5
	11887.5	2.5
	11912.5	0
	11937.5	1
	11962.5	0
	11987.5	0
	12012.5	0.5
	12037.5	0.5
	12062.5	2.5
	12087.5	0.5
	12112.5	0
	12137.5	0
	12162.5	2
	12187.5	1
	12212.5	0.5
	12237.5	1.5
	12262.5	1
	12287.5	1
	12312.5	1.5
	12337.5	3.5
	12362.5	4.5
	12387.5	1.5
	12412.5	6
	12437.5	3
	12462.5	3.5
	12487.5	7.5
	12512.5	6
	12537.5	13
	12562.5	5.5
	12587.5	6.5
	12612.5	12
	12637.5	6
	12662.5	6.5
	12687.5	4.5
	12712.5	13.5
	12737.5	4.5
	12762.5	6.5
	12787.5	8.5
	12812.5	1
	12837.5	2
	12862.5	8
	12887.5	3
	12912.5	3.5
	12937.5	4.5
	12962.5	1
	12987.5	3
	13012.5	5
	13037.5	6
	13062.5	8.5
	13087.5	8.5
	13112.5	9.5
	13137.5	9.5
	13162.5	9
	13187.5	17
	13212.5	11
	13237.5	14
	13262.5	10
	13287.5	4
	13312.5	6.5
	13337.5	2.5
	13362.5	6
	13387.5	0
	13412.5	0.5
	13437.5	0.5
	13462.5	0
	13487.5	0
	13512.5	1
	13537.5	0
	13562.5	0
	13587.5	1
	13612.5	1
	13637.5	0
	13662.5	0
	13687.5	0
	13712.5	0
	13737.5	0
	13762.5	0
	13787.5	0
	13812.5	0
	13837.5	0
	13862.5	0
	13887.5	0
	13912.5	0
	13937.5	0
	13962.5	0
	13987.5	0
	14012.5	0
	14037.5	0
	14062.5	0
	14087.5	0
	14112.5	0
	14137.5	0
	14162.5	0
	14187.5	0
	14212.5	0
	14237.5	0
	14262.5	0
	14287.5	0
	14312.5	0
	14337.5	0
	14362.5	0
	14387.5	0
	14412.5	0
	14437.5	0
	14462.5	0
	14487.5	0
	14512.5	0
	14537.5	0
	14562.5	0
	14587.5	0
	14612.5	0
	14637.5	0
	14662.5	0
	14687.5	0
	14712.5	0
	14737.5	0
	14762.5	0
	14787.5	0
	14812.5	0
	14837.5	0
	14862.5	0
	14887.5	0
	14912.5	0
	14937.5	0
	14962.5	0
	14987.5	0
	15012.5	0
	15037.5	0
	15062.5	0
	15087.5	0
	15112.5	0
	15137.5	0
	15162.5	0
	15187.5	0
	15212.5	0
	15237.5	0
	15262.5	0
	15287.5	0
	15312.5	0
	15337.5	0
	15362.5	0
	15387.5	0
	15412.5	0
	15437.5	0
	15462.5	0
	15487.5	0
	15512.5	0
	15537.5	0
	15562.5	0
	15587.5	0
	15612.5	0
	15637.5	0
	15662.5	0
	15687.5	0
	15712.5	0
	15737.5	0
	15762.5	0
	15787.5	0
	15812.5	0
	15837.5	0
	15862.5	0
	15887.5	0
	15912.5	0
	15937.5	0
	15962.5	0
	15987.5	0
	16012.5	0
	16037.5	0
	16062.5	0
	16087.5	0
	16112.5	0
	16137.5	0
	16162.5	0
	16187.5	0
	16212.5	0
	16237.5	0
	16262.5	0
	16287.5	0
	16312.5	0
	16337.5	0
	16362.5	0
	16387.5	0
	16412.5	0
	16437.5	0
	16462.5	0
	16487.5	0
	16512.5	0
	16537.5	0
	16562.5	0
	16587.5	0
	16612.5	0
	16637.5	0
	16662.5	0
	16687.5	0
	16712.5	0
	16737.5	0
	16762.5	0
	16787.5	0
	16812.5	0
	16837.5	0
	16862.5	0
	16887.5	0
	16912.5	0
	16937.5	0
	16962.5	0
	16987.5	0
	17012.5	0
	17037.5	0
	17062.5	0
	17087.5	0
	17112.5	0
	17137.5	0
	17162.5	0
	17187.5	0
	17212.5	0
	17237.5	0
	17262.5	0
	17287.5	0
	17312.5	0
	17337.5	0
	17362.5	0
	17387.5	0
	17412.5	0
	17437.5	0
	17462.5	0
	17487.5	0
	17512.5	0
	17537.5	0
	17562.5	0
	17587.5	0
	17612.5	0
	17637.5	0
	17662.5	0
	17687.5	0
	17712.5	0
	17737.5	0
	17762.5	0
	17787.5	0
	17812.5	0
	17837.5	0
	17862.5	0
	17887.5	0
	17912.5	0
	17937.5	0
	17962.5	0
	17987.5	0
	18012.5	0
	18037.5	0
	18062.5	0
	18087.5	0
	18112.5	0
	18137.5	0
	18162.5	0
	18187.5	0
	18212.5	0
	18237.5	0
	18262.5	0
	18287.5	0
	18312.5	0
	18337.5	0
	18362.5	0
	18387.5	0
	18412.5	0
	18437.5	0
	18462.5	0
	18487.5	0
	18512.5	0
	18537.5	0
	18562.5	0
	18587.5	0
	18612.5	0
	18637.5	0
	18662.5	0
	18687.5	0
	18712.5	0
	18737.5	0
	18762.5	0
	18787.5	0
	18812.5	0
	18837.5	0
	18862.5	0
	18887.5	0
	18912.5	0
	18937.5	0
	18962.5	0
	18987.5	0
	19012.5	0
	19037.5	0
	19062.5	0
	19087.5	0
	19112.5	0
	19137.5	0
	19162.5	0
	19187.5	0
	19212.5	0
	19237.5	0
	19262.5	0
	19287.5	0
	19312.5	0
	19337.5	0
	19362.5	0
	19387.5	0
	19412.5	0
	19437.5	0
	19462.5	0
	19487.5	0
	19512.5	0
	19537.5	0
	19562.5	0
	19587.5	0
	19612.5	0
	19637.5	0
	19662.5	0
	19687.5	0
	19712.5	0
	19737.5	0
	19762.5	0
	19787.5	0
	19812.5	0
	19837.5	0
	19862.5	0
	19887.5	0
	19912.5	0
	19937.5	0
	19962.5	0
	19987.5	0
	20012.5	0
	20037.5	0
	20062.5	0
	20087.5	0
	20112.5	0
	20137.5	0
	20162.5	0
	20187.5	0
	20212.5	0
	20237.5	0
	20262.5	0
	20287.5	0
	20312.5	0
	20337.5	0
	20362.5	0
	20387.5	0
	20412.5	0
	20437.5	0
	20462.5	0
	20487.5	0
	20512.5	0
	20537.5	0
	20562.5	0
	20587.5	0
	20612.5	0
	20637.5	0
	20662.5	0
	20687.5	0
	20712.5	0
	20737.5	0
	20762.5	0
	20787.5	0
	20812.5	0
	20837.5	0
	20862.5	0
	20887.5	0
	20912.5	0
	20937.5	0
	20962.5	0
	20987.5	0
	21012.5	0
	21037.5	0
	21062.5	0
	21087.5	0
	21112.5	0
	21137.5	0
	21162.5	0
	21187.5	0
	21212.5	0
	21237.5	0
	21262.5	0
	21287.5	0
	21312.5	0
	21337.5	0
	21362.5	0
	21387.5	0
	21412.5	0
	21437.5	0
	21462.5	0
	21487.5	0
	21512.5	0
	21537.5	0
	21562.5	0
	21587.5	0
	21612.5	0
	21637.5	0
	21662.5	0
	21687.5	0
	21712.5	0
	21737.5	0
	21762.5	0
	21787.5	0
	21812.5	0
	21837.5	0
	21862.5	0
	21887.5	0
	21912.5	0
	21937.5	0
	21962.5	0
	21987.5	0
	22012.5	0
	22037.5	0
	22062.5	0
	22087.5	0
	22112.5	0
	22137.5	0
	22162.5	0
	22187.5	0
	22212.5	0
	22237.5	0
	22262.5	0
	22287.5	0
	22312.5	0
	22337.5	0
	22362.5	0
	22387.5	0
	22412.5	0
	22437.5	0
	22462.5	0
	22487.5	0
	22512.5	0
	22537.5	0
	22562.5	0
	22587.5	0
	22612.5	0
	22637.5	0
	22662.5	0
	22687.5	0
	22712.5	0
	22737.5	0
	22762.5	0
	22787.5	0
	22812.5	0
	22837.5	0
	22862.5	0
	22887.5	0
	22912.5	0
	22937.5	0
	22962.5	0
	22987.5	0
	23012.5	0
	23037.5	0
	23062.5	0
	23087.5	0
	23112.5	0
	23137.5	0
	23162.5	0
	23187.5	0
	23212.5	0
	23237.5	0
	23262.5	0
	23287.5	0
	23312.5	0
	23337.5	0
	23362.5	0
	23387.5	0
	23412.5	0
	23437.5	0
	23462.5	0
	23487.5	0
	23512.5	0
	23537.5	0
	23562.5	0
	23587.5	0
	23612.5	0
	23637.5	0
	23662.5	0
	23687.5	0
	23712.5	0
	23737.5	0
	23762.5	0
	23787.5	0
	23812.5	0
	23837.5	0
	23862.5	0
	23887.5	0
	23912.5	0
	23937.5	0
	23962.5	0
	23987.5	0
	24012.5	0
	24037.5	0
	24062.5	0
	24087.5	0
	24112.5	0
	24137.5	0
	24162.5	0
	24187.5	0
	24212.5	0
	24237.5	0
	24262.5	0
	24287.5	0
	24312.5	0
	24337.5	0
	24362.5	0
	24387.5	0
	24412.5	0
	24437.5	0
	24462.5	0
	24487.5	0
	24512.5	0
	24537.5	0
	24562.5	0
	24587.5	0
	24612.5	0
	24637.5	0
	24662.5	0
	24687.5	0
	24712.5	0
	24737.5	0
	24762.5	0
	24787.5	0
	24812.5	0
	24837.5	0
	24862.5	0
	24887.5	0
	24912.5	0
	24937.5	0
	24962.5	0
	24987.5	0
	25012.5	0
	25037.5	0
	25062.5	0
	25087.5	0
	25112.5	0
	25137.5	0
	25162.5	0
	25187.5	0
	25212.5	0
	25237.5	0
	25262.5	0
	25287.5	0
	25312.5	0
	25337.5	0
	25362.5	0
	25387.5	0
	25412.5	0
	25437.5	0
	25462.5	0
	25487.5	0
	25512.5	0
	25537.5	0
	25562.5	0
	25587.5	0

## Sheet: Supplementary Fig. 2
Fig. S2a		VdPDA1-compound1
		[I] (μM)	[S]=0.5 mM	[S]=0.2 mM	[S]=0.1 mM
		50	0.295285	0.789963
		25	0.17377	0.443788
		20	0.149069	0.342321	0.880127
		10	0.117775	0.262209	0.552734
		5	0.0960718	0.204704	0.419787
		2.5	0.0866202	0.183016	0.360964
		1	0.079158	0.171272	0.322573
		0	0.0758306	0.152558	0.281611
Fig. S2b		VdPDA1-compound2
		[I] (μM)	[S]=0.5 mM	[S]=0.2 mM	[S]=0.1 mM
		50	0.248627
		25	0.186989	0.504948
		20	0.189573	0.467344	0.99562
		15	0.135774	0.38714	0.654359
		10	0.132854	0.354244	0.578338
		5	0.0978324	0.23154	0.488838
		1	0.0822024	0.207148	0.375079
		0	0.076793	0.148563	0.302865
Fig. S2c		VdPDA1-compound3
		[I] (μM)	[S]=0.5 mM	[S]=0.2 mM	[S]=0.1 mM
		100	0.606654
		50	0.468036
		25	0.372579	1.09504	3.52437
		20	0.386306	1.07263
		10	0.304649	0.806538	2.08657
		5	0.272574	0.690939	1.78976
		1	0.23787	0.491484	1.26707
		0		0.446804	1.01714
Fig. S2d		VdPDA1-compound4
		[I] (μM)	[S]=0.5 mM	[S]=0.2 mM	[S]=0.1 mM
		100	0.46361	2.46491	12.4665
		50	0.421483	1.64101
		20	0.290107	1.11475	5.2796
		15	0.309394	0.900454
		10	0.29612	0.869226	4.48418
		5	0.268767	0.777037	4.20689
		1	0.209924	0.721691	2.39066
		0	0.183571	0.555769	1.73255
Fig. S2e		Pst_13661-compound1
		[I] (μM)	[S]=0.5 mM	[S]=0.2 mM	[S]=0.1 mM
		25	0.460014	1.54997
		20	0.403677	1.32234
		10	0.373239	0.864248	2.75418
		5	0.308051	0.775434	2.1743
		2.5	0.317593	0.709693	1.90725
		1	0.29701	0.654428	1.55222
		0	0.286046	0.606667	1.47022
Fig. S2f		Pst_13661-compound2
		[I] (μM)	[S]=0.5 mM	[S]=0.2 mM	[S]=0.1 mM
		25	0.0839347		0.763834
		20	0.0713341	0.27992	0.603169
		15	0.0931562
		10	0.0605451	0.194229	0.418795
		5	0.0538867	0.165873	0.325301
		1	0.0494759	0.13115	0.303843
		0	0.0450083	0.116027	0.224781
Fig. S2g		Pst_13661-compound3
		[I] (μM)	[S]=0.5 mM	[S]=0.2 mM	[S]=0.1 mM
		25	0.066428	0.221447	0.46601
		20	0.06455	0.21373	0.420519
		15	0.0710823
		10	0.0573188	0.17435	0.332909
		5	0.05298	0.159874	0.339755
		1	0.0532415	0.143078	0.289457
		0	0.0471611	0.123839	0.210995
Fig. S2h		Pst_13661-compound4
		[I] (μM)	[S]=0.5 mM	[S]=0.2 mM	[S]=0.1 mM
		50	0.0639989	0.207357	0.390734
		20	0.0538223	0.152276	0.29106
		10	0.0511118	0.165206	0.302005
		5	0.0476495	0.141498	0.276947
		0	0.0463317	0.126072	0.224809

## Sheet: Supplementary Fig. 3
Fig. S3b									p vaule
			Exp1	Exp2	Exp3	Exp4	Mean	SEM	α<0.05
	R. solani	ddH2O	3.2	2.8	2.9	3.1	3	0.09129
		1 nM	2.8	3.2	3.2	2.9	3.025	0.1031	0.8619
		1 μM	2.9	3.3	3.2	3.1	3.125	0.08539	0.3559
		1 mM	3.1	3.2	2.8	3	3.025	0.08539	0.8481
	F. oxysporum	ddH2O	3.2	2.8	2.9	3.1	3	0.0912871
		1 nM	3	2.9	2.8	3.1	2.95	0.0645497	0.6704
		1 μM	3.2	2.8	2.9	3	2.975	0.0853913	0.8481
		1 mM	2.8	2.9	2.9	3	2.9	0.0408248	0.3559
	F. graminearum	ddH2O	4.2	4.1	4.3	4.2	4.2	0.04082
		1 nM	4.2	4.1	4.3	4	4.15	0.06455	0.537
		1 μM	4	4.2	4.1	4.2	4.125	0.04787	0.4136
		1 mM	4	4.1	4.2	4	4.075	0.04787	0.2782
	V. dahliae	ddH2O	3.7	3.6	3.8	3.7	3.7	0.04082
		1 nM	3.8	3.6	3.7	3.5	3.65	0.06455	0.537
		1 μM	3.7	3.4	3.6	3.7	3.6	0.07071	0.2666
		1 mM	3.7	3.5	3.5	3.6	3.575	0.04787	0.0941
	T. harzianum	ddH2O	3.7	3.6	3.7	3.8	3.7	0.04082
		1 nM	3.6	3.5	3.7	3.8	3.65	0.06455	0.537
		1 μM	3.7	3.5	3.8	3.5	3.625	0.075	0.4136
		1 mM	3.7	3.6	3.5	3.7	3.625	0.04787	0.2782

## Sheet: Supplementary Fig. 4
Fig. S4							p vaule
	BHA (mM)	Exp1	Exp2	Exp3	Mean	SEM	α<0.05
	0	99.3375	108.799	91.8635	100	4.9
	1	99.238	96.4659	109.414	101.706	3.936	0.7995
	10	115.096	100.401	100.789	105.428	4.835	0.4745
